# Supplementary material for: Monitoring Early Response to Anti-Angiogenic Therapy: Diffusion-Weighted Magnetic Resonance Imaging and Volume Measurements in Colon Carcinoma Xenografts
Source: PLoS One. 2014 Sep 15;9(9):e106970. doi: 10.1371/journal.pone.0106970 (PMC4164617; doi:10.1371/journal.pone.0106970)
Supplement: Table S2 — Individual tumor ADC values for each animal and measurement. (XLSX) [file pone.0106970.s002.xlsx]

## Sheet: Tabelle1
Table S2: Individual tumor ADC values for each animal and measurement
Animal No.	Tumor ADC [10-3mm²/s]			Group
	Baseline	Follow-Up	Change
1	0.762862	0.820891	0.058029	Therapy
2	0.878925	1.0025	0.123575	Therapy
3	0.720723	0.905802	0.185079	Therapy
4	0.697638	0.749672	0.052034	Therapy
5	0.838065	1.10945	0.271385	Therapy
6	0.960389	0.950997	-0.009392	Therapy
7	0.764134	1.13721	0.373076	Therapy
8	0.662613	0.8215	0.158887	Therapy
9	0.75676	0.79237	0.03561	Therapy
10	0.787987	0.845474	0.057487	Therapy
11	0.845014	0.91391	0.068896	Therapy
12	0.707442	0.888109	0.180667	Therapy
13	0.597245	0.713278	0.116033	Control
14	0.699374	0.6932	-0.006174	Control
15	0.686713	0.716551	0.029838	Control
16	0.726557	0.819593	0.093036	Control
17	0.704363	0.726941	0.022578	Control
18	0.942529	0.818347	-0.124182	Control
19	0.754708	0.932986	0.178278	Control
20	0.82183	0.745592	-0.076238	Control
21	0.745622	0.725618	-0.020004	Control
22	0.754547	0.783083	0.028536	Control
23	0.708239	0.79714	0.088901	Control
