# Supplementary material for: Monitoring Early Response to Anti-Angiogenic Therapy: Diffusion-Weighted Magnetic Resonance Imaging and Volume Measurements in Colon Carcinoma Xenografts
Source: PLoS One. 2014 Sep 15;9(9):e106970. doi: 10.1371/journal.pone.0106970 (PMC4164617; doi:10.1371/journal.pone.0106970)
Supplement: Table S3 — Individual tumor volumes for each animal and measurement. (XLSX) [file pone.0106970.s003.xlsx]

## Sheet: Tabelle1
Table S3: Individual tumor volumes for each animal and measurement
Animal No.	Tumor volume [mm3]			Group
	Baseline	Follow-Up	Change
1	122.314	191.546	56.6019	Therapy
2	350.391	160.254	-54.2642	Therapy
3	775.78	1052.6	35.6828	Therapy
4	210.2	268.652	27.8078	Therapy
5	187.65	63.867	-65.9648	Therapy
6	1137.9	1333	17.1456	Therapy
7	1378.42	2579.3	87.12	Therapy
8	1188.57	2098.1	76.523	Therapy
9	345.264	554.3	60.5438	Therapy
10	286.67	288.721	0.715457	Therapy
11	219.434	287.256	30.9077	Therapy
12	354.199	521.938	47.3573	Therapy
13	163.77	348.779	112.969	Control
14	390.967	633.984	62.1579	Control
15	240.97	491.748	104.07	Control
16	302.64	532.32	75.8921	Control
17	161.279	246.826	53.0429	Control
18	144.14	184.717	28.1511	Control
19	202.002	486.18	140.681	Control
20	219.73	435.936	98.3962	Control
21	129.932	275.39	111.949	Control
22	298.389	561.768	88.267	Control
23	225.879	443.701	96.433	Control
